# Supplementary material for: Impact of Regional Vein Thrombosis in Patients with Klebsiella pneumoniae Liver Abscess
Source: PLoS One. 2015 Oct 7;10(10):e0140129. doi: 10.1371/journal.pone.0140129 (PMC4596830; doi:10.1371/journal.pone.0140129)
Supplement: S1 Dataset — (XLS) [file pone.0140129.s001.xls]

## Sheet: data
ptid	AGE	INDICRXACG	OUTCOME	CAUSEOFDEATH	Lengthofstay	ICUSTAY	VASOPRESSORS	VENTILATORYSUPPORT	RFVTE1	RFVTE2	ABSCESSLOCATIONINLIVER	SEPTATIONLOCULATION	Multifocalabscesses	Perforation	ABSCESSSIZESCAN1CM	ABSCESSSIZESCAN2CM	ABSCESSSIZESCAN3CM	FINALABSCESSOUTCOME	ABSCESSINTERVENTION1	TYPEOFABSCESSINTERVENTION	ABSCESSKLEBSIELLA	VEINKLEBSIELLA	BOTHABSCESSANDVEINPOSITIVEFORKLEBSIELLA	THROMBOSISPRESENT_A	THROMBOSISSITE	THROMBOSISMETASTATICCOMPLICATION	THROMBOSISOUTCOMESCAN2	THROMBOSISOUTCOMESCAN3	OVERALLTHROMBOSISOUTCOME	THROMBOSISCOMPLICATIONSCAN1	THROMBOSISCOMPLICATIONSCAN2	RFVTE1_A	RFVTE2_A	RISKFACTORVTE1	RISKFACTORVTE2	PLXACG	PLXACGTYPE	PLXACGDAYS	RXACG	TYPERXACG	RXACGDAYS	COMPLICACG	DAYSREADM1	OVERALLOUTCOME	COMORBIDITY1	COMORBIDITY2	COMORBIDITY3	COMORBIDITY4	COMORBIDITY5
1	40-50	Nil	Alive		13	Nil	Nil	Nil	Nil	Nil	right lobe	Y	Nil	Nil	8.9	n/d	n/d	n/d	No	No	none	Klebsiella	Nil	N								Other hypercoagulable state	Nil			No	NIL	0	No	NIL	NIL	NIL	0	Alive	DM	Nil	Nil	Nil	Nil
2	70-80	Nil	Alive		17	Nil	Nil	Nil	Nil	Nil	left lobe	Y	multifocal abscesses	Nil	1.7	resolved	n/d	RESOLVED	No	No	none	Klebsiella	Nil	N								Nil	Nil			No	NIL	0	No	NIL	NIL	NIL	0	Alive	Nil	Nil	Nil	Nil	Nil
3	50-60	Nil	Alive		19	Nil	Nil	Nil	Nil	Nil	left lobe	Y	Nil	Nil	14.2	5.7	resolved	RESOLVED	Yes	IR	Klebsiella	none	Nil	N								Nil	Nil			No	NIL	0	No	NIL	NIL	NIL	0	Alive	DM	HTN	Nil	Nil	Nil
4	50-60	Nil	Alive		18	Nil	Nil	Nil	Nil	Nil	right lobe	Y	Nil	Nil	7.5	resolved	n/d	RESOLVED	Yes	IR	Klebsiella	None	Nil	Y	RHV tributary	N	recanalisation	Nil	recanalisation	N	N	Nil	Nil	Nil	Nil	No	NIL	0	No	NIL	NIL	NIL	7	Alive	DM	Nil	CRF	Nil	Nil
5	70-80	Nil	Alive		15	Nil	Nil	Nil	Sepsis	Nil	right lobe	Y	Nil	Nil	6	5.4	resolved	RESOLVED	Yes	IR	Klebsiella	none	Nil	N								Sepsis	Nil			No	NIL	0	No	NIL	NIL	NIL	1	Alive	Nil	HTN	Nil	Nil	Nil
6	50-60	Nil	Alive		10	Nil	Nil	Nil	Nil	Nil	caudate lobe	Y	multifocal abscesses	Nil	6.4	6.7	2.5	SMALLER	No	No	none	Klebsiella	Nil	N								Nil	Nil			No	NIL	0	No	NIL	NIL	NIL	0	Alive	Nil	HTN	Nil	Nil	Nil
7	60-70	Nil	Alive		16	Nil	Nil	Nil	Nil	Nil	right lobe	Y	Nil	Nil	9.3	9.7	5.7	SMALLER	Yes	IR	Klebsiella	none	Nil	N								Nil	Nil			No	NIL	0	No	NIL	NIL	NIL	0	Alive	DM	HTN	Nil	Nil	Nil
8	40-50	Nil	Alive		10	ICU stay	Nil	Nil	Sepsis	Nil	right lobe	Y	Nil	Nil	5.9	7.1	1.7	SMALLER	Yes	IR	Klebsiella	Klebsiella	Yes	Y	RHV and tributary	N	improvement	improvement	improvement	N	N	Sepsis	Nil	Sepsis	Nil	No	NIL	0	No	NIL	NIL	NIL	2	Alive	Nil	Nil	Nil	Nil	Nil
9	30-40	Nil	Alive		13	Nil	Nil	Nil	Sepsis	Nil	left lobe	Y	Nil	Nil	7.9	2.4	n/d	SMALLER	Yes	IR	Klebsiella	None	Nil	N								Sepsis	Nil			No	NIL	0	No	NIL	NIL	NIL	0	Alive	Nil	Nil	Nil	Nil	Nil
10	50-60	Nil	Alive		8	Nil	Nil	Nil	Nil	Nil	right lobe	Y	Nil	Nil	5.5	2.3	n/d	SMALLER	Yes	IR	Klebsiella	none	Nil	Y	MHV tributary	N	recanalisation	Nil	recanalisation	N	N	Nil	Nil	Nil	Nil	No	NIL	0	No	NIL	NIL	NIL	0	Alive	Nil	HTN	Nil	Nil	Nil
11	40-50	Nil	Alive		7	Nil	Nil	Nil	Nil	Nil	right lobe	Y	Nil	Nil	8.9	4.5	1.2	SMALLER	Yes	IR	Klebsiella	Klebsiella	Yes	N								Nil	Nil			No	NIL	0	No	NIL	NIL	NIL	1	Alive	DM	HTN	Lipid	Nil	Nil
12	40-50	Nil	Alive		12	Yes	Nil	Ventil support	Nil	Nil	left lobe	Y	Nil	Nil	12.3	7.6	2.1	SMALLER	Yes	IR	none	Klebsiella	Nil	N								Nil	Nil			No	NIL	0	No	NIL	NIL	NIL	6	Alive	DM	HTN	Nil	Nil	Nil
13	40-50	Nil	Alive		10	Nil	Nil	Nil	Sepsis	Nil	left lobe	Y	Nil	Nil	11	2.3	resolved	RESOLVED	Yes	SX RESEC	Klebsiella	Klebsiella	Yes	N								Sepsis	Nil			No	NIL	0	No	NIL	NIL	NIL	0	Alive	DM	Nil	Nil	Nil	Nil
14	20-30	Nil	Alive		9	Nil	Nil	Nil	Nil	Nil	left lobe	Y	Nil	Nil	5.3	1.6	n/d	RESOLVED	Yes	IR	Klebsiella	none	Nil	N								Nil	Nil			No	NIL	0	No	NIL	NIL	NIL	0	Alive	Nil	Nil	Nil	Nil	Nil
15	70-80	Nil	Alive		11	NIl	Nil	Nil	Nil	Nil	left lobe	Y	Nil	Nil	5.2	resolved	n/d	RESOLVED	No	No	none	Klebsiella	Nil	N								Nil	Nil			No	CLEXANE	0	No	NIL	NIL	NIL	7	Alive	DM	Nil	Nil	Nil	Nil
16	30-40	Nil	Alive		7	Nil	Nil	Nil	Sepsis	Nil	left lobe	Y	multifocal abscesses	Nil	7.6	7.1	n/d	SMALLER	Yes	IR	Klebsiella	none	Nil	Y	LHV tributary	LUNG	recanalisation	Nil	recanalisation	N	N	Sepsis	Nil	Sepsis	Nil	No	NIL	0	No	NIL	NIL	NIL	3	Alive	Nil	Nil	Nil	VSD	Nil
17	40-50	Nil	Alive		12	Nil	Nil	Nil	Sepsis	Nil	right lobe	Y	Nil	Nil	5.2	5.4	3.6	SMALLER	Yes	IR	Klebsiella	Klebsiella	Yes	Y	RHV and tributary	N	no recanalisation	no recanalisation	no recanalisation	N	N	Sepsis	Nil	Sepsis	Nil	No	NIL	0	No	NIL	NIL	NIL	0	Alive	Nil	Nil	Nil	Nil	Nil
18	50-60	Nil	Alive		8	Nil	Vasopressors	Nil	Sepsis	Nil	right lobe	Y	Nil	Nil	3	2.2	resolved	RESOLVED	Yes	IR	Klebsiella	Klebsiella	Yes	Y	RHV tributary	LUNG	no recanalisation	improvement	improvement	N	N	Sepsis	Nil	Sepsis	Nil	No	NIL	0	No	NIL	NIL	NIL	0	Alive	DM	HTN	Nil	Nil	Nil
19	50-60	Nil	Alive		5	Nil	Nil	Nil	Nil	Nil	right lobe	Y	multifocal abscesses	Nil	1.3	0.6	n/d	SMALLER	No	No	none	Klebsiella	Nil	N								Nil	Nil			No	NIL	0	No	NIL	NIL	NIL	0	Alive	Nil	HTN	Nil	Nil	Nil
20	80-90	Nil	Alive		17	Nil	Nil	Nil	Sepsis	Nil	right lobe	Y	Nil	Nil	6.1	2.7	resolved	RESOLVED	Yes	IR	Klebsiella	none	Nil	N								Sepsis	Nil			No	NIL	0	No	NIL	NIL	NIL	0	Alive	Nil	Nil	Nil	Nil	Nil
21	30-40	Nil	Alive		23	ICU stay	Nil	Ventil support	Sepsis	Nil	right lobe	Y	Nil	Nil	5.5	4.8	n/d	SMALLER	Yes	IR	Klebsiella	Klebsiella	Yes	Y	RHV tributary	LUNG	extension	Nil	extension	N	N	Sepsis	Nil	Sepsis	Nil	No	NIL	0	No	NIL	NIL	NIL	0	Alive	DM	Nil	Nil	Nil	Nil
22	40-50	Nil	Alive		11	Nil	Nil	Nil	Nil	Nil	right lobe	Y	Possible rupture	Nil	6.8	2	n/d	SMALLER	Yes	IR	Klebsiella	none	Nil	N								Nil	Nil			No	NIL	0	No	NIL	NIL	NIL	0	Alive	Nil	Nil	Nil	Nil	Nil
23	70-80	PROX DVT	Alive		82	ICU stay	Nil	Ventil support	Sepsis	Nil	left lobe	Y	Nil	Nil	9.1	5.5	resolved	RESOLVED	Yes	SX RESEC	Klebsiella	none	Nil	N								Sepsis	Nil			No	NIL	0	Yes	CLEXANE	9	BGIT	0	Alive	DM	Nil	Nil	Nil	Nil
24	50-60	NIL	Alive		15	Nil	Nil	Nil	Sepsis	Nil	left lobe	Y	Nil	Nil	7.8	7.9	resolved	RESOLVED	Yes	IR	Klebsiella	Klebsiella	Yes	N								Sepsis	Nil			No	NIL	0	No	NIL	NIL	NIL	0	Alive	DM	Nil	Nil	Nil	Nil
25	50-60	Nil	Alive		16	Nil	Nil	Nil	Nil	Nil	right lobe	Y	Nil	Nil	3.7	1.8	0.8	SMALLER	No	No	none	Klebsiella	Nil	Y	RHV tributary	LUNG	no recanalisation	no recanalisation	no recanalisation	N	N	Nil	Nil	Nil	Nil	No	NIL	0	No	NIL	NIL	NIL	0	Alive	DM	Nil	Nil	Nil	Nil
26	50-60	Nil	Alive		14	Nil	Nil	Nil	Nil	Nil	left lobe	Y	Nil	Nil	6.5	5.6	2.8	SMALLER	Yes	IR	Klebsiella	none	Nil	N								Nil	Nil			No	NIL	0	No	NIL	NIL	NIL	0	Alive	DM	Nil	Nil	Nil	Nil
27	40-50	Nil	Alive		6	Nil	Nil	Nil	Sepsis	Nil	right lobe	Y	Nil	Nil	4.2	1	n/d	SMALLER	No	No	Klebsiella	Klebsiella	Yes	N								Sepsis	Nil			No	NIL	0	No	NIL	NIL	NIL	0	Alive	Nil	Nil	Nil	Nil	Nil
28	80-90	Nil	Alive		11	Nil	Nil	Nil	Nil	Nil	right lobe	Y	Nil	Nil	7.6	n/d	n/d	n/d	Yes	SX RESEC	Klebsiella	Klebsiella	Yes	N								Nil	Nil			No	NIL	0	No	NIL	NIL	NIL	0	Alive	DM	Nil	Nil	Nil	Nil
29	70-80	Nil	Alive		14	Nil	Nil	Nil	Nil	Nil	left lobe	Y	Nil	Nil	6.3	6.1	5.1	SMALLER	Yes	IR	Klebsiella	none	Nil	Y	LHV tributary	N	no recanalisation	no recanalisation	no recanalisation	N	N	Nil	Nil	Nil	Nil	No	NIL	0	No	NIL	NIL	NIL	0	Alive	Nil	HTN	Hypothyroidism	Nil	Nil
30	50-60	Nil	Alive		9	Nil	Nil	Nil	Nil	Nil	right lobe	Y	Nil	Nil	10	n/d	n/d	n/d	Yes	SX RESEC	Klebsiella	none	Nil	N								Nil	Nil			No	NIL	0	No	NIL	NIL	NIL	0	Alive	DM	Nil	Nil	Nil	Nil
31	50-60	Nil	Alive		9	Nil	Nil	Nil	Nil	Nil	left lobe	N	Nil	Nil	3.9	3.1	1.6	SMALLER	NO	No	none	Klebsiella	Nil	N								Nil	Nil			No	NIL	0	No	NIL	NIL	NIL	13	Alive	Nil	Nil	Nil	Nil	Nil
32	50-60	Nil	Alive		10	Nil	Nil	Nil	Nil	Nil	right lobe	Y	Nil	Nil	6.4	1.8	n/d	SMALLER	Yes	IR	Klebsiella	none	Nil	N								Nil	Nil			No	NIL	0	No	NIL	NIL	NIL	0	Alive	Nil	Nil	Nil	Nil	Nil
33	50-60	Nil	Alive		15	Nil	Nil	Nil	Sepsis	Nil	right lobe	Y	Nil	Nil	2.4	0.7	n/d	SMALLER	Yes	SX RESEC	none	Klebsiella	Nil	N								Sepsis	Nil			No	NIL	0	No	NIL	NIL	NIL	3	Alive	Nil	Nil	Nil	Nil	Nil
34	40-50	Nil	Alive		15	Nil	Nil	Nil	Nil	Nil	right lobe	Y	Nil	Nil	7.2	3	2.2	SMALLER	Yes	IR	Klebsiella	none	Nil	Y	RHV tributary	N	no recanalisation	no recanalisation	no recanalisation	N	N	Nil	Nil	Nil	Nil	No	NIL	0	No	NIL	NIL	NIL	0	Alive	DM	Nil	Nil	Nil	Nil
35	70-80	Nil	Alive		9	Nil	Nil	Nil	Sepsis	Nil	left lobe	Y	Nil	Nil	5.4	1.9	resolved	RESOLVED	Yes	IR	Klebsiella	none	Nil	N								Sepsis	Nil			No	NIL	0	No	NIL	NIL	NIL	0	Alive	DM	HTN	Nil	Nil	Nil
36	70-80	Nil	Alive		9	Nil	Nil	Nil	Nil	Nil	right lobe	Y	multifocal abscesses	Nil	4.4	0.8	resolved	RESOLVED	Yes	IR	Klebsiella	none	Nil	N								Nil	Nil			No	NIL	0	No	NIL	NIL	NIL	0	Alive	DM	HTN	Nil	Nil	Nil
37	60-70	Nil	Alive		8	Nil	Nil	Nil	Sepsis	Nil	left lobe	Y	Nil	Nil	2.1	n/d	n/d	n/d	No	No	none	Klebsiella	Nil	Y	Portal vein - intrahepatic	N	Nil	Nil	n/d	N	N	Sepsis	Nil	Sepsis	Nil	No	NIL	0	No	NIL	NIL	NIL	0	Alive	Nil	Nil	Nil	Nil	Nil
38	30-40	Nil	Alive		9	Nil	Nil	Nil	Nil	Nil	left lobe	Y	Nil	Nil	5.2	5.5	2.4	SMALLER	Yes	IR	Klebsiella	none	Nil	N								Nil	Nil			No	NIL	0	No	NIL	NIL	NIL	0	Alive	DM	Nil	Nil	Nil	Nil
39	20-30	Nil	Alive		8	Nil	Nil	Nil	Nil	Nil	right lobe	Y	Nil	Nil	3.3	n/d	n/d	n/d	Yes	IR	Klebsiella	none	Nil	N								Nil	Nil			No	NIL	0	No	NIL	NIL	NIL	0	Alive	Nil	Nil	Nil	Nil	Steroids
40	50-60	Nil	Alive		8	Nil	Nil	Nil	Nil	Nil	left lobe	Y	Nil	Nil	9.9	1.6	n/d	SMALLER	Yes	SX RESEC	Klebsiella	none	Nil	N								Nil	Nil			No	NIL	0	No	NIL	NIL	NIL	0	Alive	Nil	Nil	Nil	Nil	Nil
41	40-50	Nil	Alive		23	Nil	Nil	Nil	Sepsis	Nil	right lobe	Y	Nil	Nil	4.7	resolved	resolved	RESOLVED	Yes	SX RESEC	Klebsiella	Klebsiella	Yes	Y	RHV and tributary	N	no recanalisation	improvement	improvement	N	N	Sepsis	Nil	Sepsis	Nil	No	NIL	0	No	NIL	NIL	NIL	1	Alive	DM	Nil	Nil	Nil	Nil
42	40-50	Nil	Alive		16	Nil	Nil	Nil	Nil	Nil	left lobe	Y	multifocal abscesses	Nil	5.7	6.2	n/d	SMALLER	Yes	SX RESEC	Klebsiella	Klebsiella	Yes	N								Nil	Nil			No	NIL	0	No	NIL	NIL	NIL	0	Alive	DM	Nil	Lipid	Nil	Nil
43	60-70	Nil	Alive		7	Nil	Nil	Nil	Nil	Nil	right lobe	N	Nil	Nil	7.1	1.8	n/d	SMALLER	Yes	IR	Klebsiella	Klebsiella	Yes	N								Nil	Nil			No	NIL	0	No	NIL	NIL	NIL	1	Alive	Nil	Nil	Nil	Nil	Nil
44	50-60	Nil	Alive		7	ICU stay	Nil	Nil	Sepsis	Nil	right lobe	Y	Nil	Nil	5.9	n/d	n/d	n/d	Yes	IR	Klebsiella	Klebsiella	Yes	N								Sepsis	Nil			No	NIL	0	No	NIL	NIL	NIL	0	Alive	DM	HTN	Nil	Nil	Nil
45	30-40	Nil	Alive		26	ICU stay	Nil	Nil	Sepsis	Tbs Right portal vein	right lobe	Y	Nil	Nil	13.6	14.8	n/d	BIGGER	Yes	LAP DRAINAGE	none	Klebsiella	Nil	Y	MHV	N	improvement	Nil	improvement	N	N	Sepsis	Tbs Right portal	Sepsis	Tbs Right portal	No	NIL	0	No	NIL	NIL	NIL	8	Alive	Nil	Nil	Nil	Nil	Nil
46	30-40	Nil	Alive		13	Nil	Nil	Nil	Nil	Nil	right lobe	Y	Nil	Nil	6.3	1.5	n/d	SMALLER	Yes	IR	Klebsiella	none	Nil	N								Nil	Nil			No	NIL	0	No	NIL	NIL	NIL	1	Alive	Nil	Nil	Nil	Nil	Nil
47	70-80	Nil	Alive		6	Nil	Nil	Nil	Nil	Nil	right lobe	N	multifocal abscesses	Nil	2.4	1.8	1.3	SMALLER	No	No	Klebsiella	Klebsiella	Yes	N								Nil	Nil			No	NIL	0	No	NIL	NIL	NIL	0	Alive	Nil	HTN	Nil	IHD	Nil
48	60-70	Nil	Alive		5	Nil	Nil	Nil	Nil	Previos Hep VT	left lobe	Y	Nil	Nil	9	n/d	n/d	n/d	Yes	SX RESEC	Klebsiella	none	Nil	Y	MHV tributary	N	Nil	Nil	n/d	N	N	Previos Hep VT		Sepsis	Previos Hep VT	No	NIL	0	No	NIL	NIL	NIL	0	Alive	DM	HTN	Nil	Nil	Nil
49	60-70	PE INCIDENTAL	Alive		8	ICU stay	Nil	Nil	Sepsis	Nil	right lobe	Y	Nil	Nil	5.1	n/d	n/d	n/d	Yes	IR	Klebsiella	Klebsiella	Yes	N								Sepsis	Nil			No	NIL	0	Yes	CLEXANE/WARFARIN	NIL	NIL	0	Alive	DM	Nil	Nil	Nil	Nil
50	50-60	Nil	Alive		10	Nil	Nil	Nil	Nil	Nil	right lobe	Y	Nil	Nil	3	n/d	n/d	n/d	NO	No	none	Klebsiella	Nil	Y	RHV tributary	N	Nil	Nil	n/d	N	N	Nil	Nil	Nil	Nil	No	NIL	0	No	NIL	NIL	NIL	0	Alive	DM	HTN	Nil	Nil	Nil
51	50-60	Nil	Alive		10	Nil	Nil	Nil	Nil	Nil	right lobe	Y	Nil	Nil	4.4	n/d	n/d	n/d	No	No	none	Klebsiella	Nil	N								Nil	Nil			No	NIL	0	No	NIL	NIL	NIL	0	Alive	Nil	Nil	Pancreas ca	Nil	Nil
52	60-70	Nil	Alive		9	ICU stay	Nil	Ventil support	Sepsis	Nil	right lobe	Y	Nil	Nil	4	2.3	n/d	SMALLER	No	No	none	Klebsiella	Nil	N								Sepsis	Nil			No	NIL	0	No	NIL	NIL	NIL	0	Alive	Nil	Nil	Bladder Ca	Nil	Nil
53	40-50	Nil	Alive		15	ICU stay	Nil	Nil	Sepsis	Nil	left lobe	Y	Nil	Nil	13.3	8	n/d	SMALLER	Yes	SX RESEC	Klebsiella	Klebsiella	Yes	N								Sepsis	Nil			No	NIL	0	No	NIL	NIL	NIL	0	Alive	DM	HTN	Nil	Nil	Nil
54	30-40	Nil	Alive		66	Nil	Nil	Nil	Sepsis	Nil	left lobe	Y	multifocal abscesses	Nil	1.8	resolved	n/d	RESOLVED	Yes	SX RESEC	none	Klebsiella	Nil	N								Sepsis	Nil			No	NIL	0	No	NIL	NIL	NIL	0	Alive	Nil	Nil	Nil	Nil	Nil
55	40-50	Nil	Alive		15	Nil	Nil	Nil	Nil	Nil	right lobe	Y	Nil	Nil	6.3	1.5	n/d	SMALLER	Yes	IR	Klebsiella	none	Nil	N								Nil	Nil			No	NIL	0	No	NIL	NIL	NIL	0	Alive	Nil	Nil	Nil	Nil	Nil
56	40-50	Nil	Alive		25	Nil	Nil	Nil	Sepsis	Nil	right lobe	Y	Nil	Nil	7.7	4.6	n/d	SMALLER	Yes	IR	Klebsiella	Klebsiella	Yes	Y	RHV	LUNG	recanalisation	Nil	recanalisation	N	N	Sepsis	Nil	Sepsis	Nil	No	NIL	0	No	NIL	NIL	NIL	0	Alive	Nil	Nil	Nil	Nil	Nil
57	40-50	Nil	Alive		30	Nil	Nil	Nil	Nil	Nil	right lobe	Y	Nil	Nil	5	6	resolved	RESOLVED	Yes	IR	Klebsiella	Klebsiella	Yes	Y	RHV tributary	N	improvement	recanalised	recanalisation	N	N	Nil	Nil	Nil	Nil	No	NIL	0	No	NIL	NIL	NIL	0	Alive	DM	HTN	Nil	Nil	Nil
58	50-60	Nil	Alive		13	Nil	Nil	Nil	Nil	Nil	right lobe	Y	Nil	Nil	8.1	2.2	resolved	RESOLVED	Yes	IR	Klebsiella	Klebsiella	Yes	N								Nil	Nil			No	NIL	0	No	NIL	NIL	NIL	0	Alive	Nil	Nil	Nil	Nil	Nil
59	20-30	Nil	Alive		7	Nil	Nil	Nil	Nil	Nil	right lobe	Y	Nil	Nil	6.1	n/d	n/d	n/d	Yes	IR	Klebsiella	none	Nil	N								Nil	Nil			No	NIL	0	No	NIL	NIL	NIL	0	Alive	Nil	Nil	Nil	Nil	Nil
60	50-60	Nil	Alive		14	Nil	Nil	Nil	Nil	Nil	right lobe	Y	Nil	Nil	5.6	resolved	n/d	RESOLVED	Yes	IR	Klebsiella	none	Nil	N								Nil	Nil			No	NIL	0	No	NIL	NIL	NIL	0	Alive	Nil	Nil	Nil	Nil	Nil
61	50-60	Nil	Alive		15	Nil	Nil	Nil	Nil	Nil	right lobe	Y	Nil	Nil	8.1	n/d	n/d	n/d	Yes	IR	Klebsiella	none	Nil	N								Nil	Nil			No	NIL	0	No	NIL	NIL	NIL	0	Alive	Nil	Nil	Nil	Nil	Nil
62	70-80	Nil	Alive		16	Nil	Nil	Nil	Nil	Nil	right and caudate lobes	Y	Nil	Nil	13.3	11.7	n/d	SMALLER	Yes	IR	none	Klebsiella	Nil	N								Nil	Nil			No	NIL	0	No	NIL	NIL	NIL	0	Alive	Nil	Nil	Nil	Nil	Nil
63	40-50	Nil	Alive		9	Nil	Nil	Nil	Nil	Nil	right lobe	Y	Nil	Perforation	11.5	9.8	8.8	SMALLER	Yes	SX RESEC	none	Klebsiella	Nil	N								Nil	Nil			No	NIL	0	No	NIL	NIL	NIL	0	Alive	DM	HTN	Nil	Nil	Nil
64	50-60	Nil	Alive		8	ICU stay	Vasopressors	Nil	Sepsis	Nil	right lobe	Y	Nil	Nil	6.1	n/d	n/d	n/d	Yes	IR	Klebsiella	Klebsiella	Yes	N								Sepsis	Nil			No	NIL	0	No	NIL	NIL	NIL	0	Alive	Nil	HTN	Nil	Nil	Nil
65	40-50	Nil	Alive		8	Nil	Nil	Nil	Nil	Nil	left lobe	Y	Nil	Nil	4.5	resolved	n/d	RESOLVED	Yes	IR	Klebsiella	none	Nil	N								Nil	Nil			No	NIL	0	No	NIL	NIL	NIL	0	Alive	Nil	Nil	Nil	Nil	Nil
66	50-60	Nil	Alive		26	ICU stay	Vasopressors	Ventil support	Sepsis	Nil	right lobe	Y	Nil	Nil	7.5	7.6	8.4	SMALLER	Yes	IR	Klebsiella	Klebsiella	Yes	N								Sepsis	Nil			No	NIL	0	No	NIL	NIL	NIL	0	Alive	Nil	Nil	Nil	Nil	Nil
67	50-60	Nil	Alive		12	Nil	Nil	Nil	Sepsis	Nil	caudate lobe	N	Nil	Nil	8.2	5.4	3.9	SMALLER	Yes	SX RESEC	Klebsiella	Klebsiella	Yes	N								Sepsis	Nil			No	NIL	0	No	NIL	NIL	NIL	0	Alive	DM	HTN	Nil	Nil	Nil
68	80-90	Nil	Alive		13	Nil	Nil	Nil	Nil	Nil	right lobe	Y	Nil	Nil	6.6	resolved	n/d	RESOLVED	Yes	SX RESEC	Klebsiella	none	Nil	N								Nil	Nil			No	NIL	0	No	NIL	NIL	NIL	1	Alive	DM	HTN	Nil	Nil	Nil
69	50-60	Nil	Alive		22	Nil	Nil	Nil	Nil	Nil	right lobe	Y	Nil	Nil	10.1	1.9	resolved	RESOLVED	Yes	IR	Klebsiella	none	Nil	N								Nil	Nil			No	NIL	0	No	NIL	NIL	NIL	0	Alive	Nil	Nil	Nil	Nil	Nil
70	70-80	Nil	Alive		21	Nil	Nil	Nil	Nil	Nil	right lobe	Y	Nil	Nil	7.2	3.4	resolved	RESOLVED	Yes	IR	Klebsiella	none	Nil	N								Nil	Nil			No	NIL	0	No	NIL	NIL	NIL	0	Alive	Nil	Nil	Nil	Nil	Nil
71	20-30	Nil	Alive		15	Nil	Nil	Nil	Nil	Nil	right lobe	Y	Nil	Nil	9.5	7.6	n/d	SMALLER	Yes	IR	Klebsiella	none	Nil	N								Nil	Nil			No	NIL	0	No	NIL	NIL	NIL	0	Alive	DM	Nil	Nil	Nil	Nil
72	30-40	Nil	Alive		8	Nil	Nil	Nil	Nil	Nil	right lobe	Y	Nil	Nil	10	1.9	n/d	SMALLER	Yes	IR	Klebsiella	none	Nil	N								Nil	Nil			No	NIL	0	No	NIL	NIL	NIL	0	Alive	DM	Nil	Nil	Nil	Nil
73	50-60	Nil	Alive		98	ICU stay	Nil	Nil	Sepsis	Bedbound	right lobe	Y	Nil	Nil	4.9	4.8	2	SMALLER	Yes	IR	Klebsiella	Klebsiella	Yes	N								Sepsis	Bedbound			No	NIL	0	No	NIL	NIL	NIL	0	Alive	DM	Nil	Nil	Nil	Nil
74	60-70	Nil	Alive		14	Nil	Nil	Nil	Nil	Nil	right lobe	Y	Nil	Nil	3.9	n/d	n/d	n/d	Yes	IR	none	Klebsiella	Nil	N								Nil	Nil			No	NIL	0	No	NIL	NIL	NIL	1	Alive	DM	HTN	Nil	Nil	Nil
75	70-80	Nil	Alive		27	ICU stay	Vasopressors	Nil	Sepsis	Nil	right lobe	Y	Nil	Nil	8.3	6.4	0.6	SMALLER	Yes	IR	none	Klebsiella	Nil	Y	MHV tributary	N	improvement	improvement	improvement	N	N	Sepsis	Nil	Sepsis	Nil	No	NIL	0	No	NIL	NIL	NIL	3	Alive	DM	HTN	Nil	Nil	Nil
76	50-60	Nil	Alive		11	ICU stay	Nil	Nil	Sepsis	Nil	right lobe	Y	Nil	Nil	9.8	9.1	resolved	RESOLVED	Yes	IR	Klebsiella	Klebsiella	Yes	N								Sepsis	Nil			No	NIL	0	No	NIL	NIL	NIL	0	Alive	Nil	Nil	Nil	Nil	Nil
77	70-80	Nil	Alive		14	Nil	Nil	Nil	Nil	Nil	right lobe	Y	Nil	Nil	6	4.6	resolved	RESOLVED	Yes	IR	Klebsiella	none	Nil	N								Nil	Nil			No	NIL	0	No	NIL	NIL	NIL	1	Alive	DM	HTN	Nil	Nil	Nil
78	60-70	Nil	Alive		28	Nil	Nil	Nil	Nil	Nil	left lobe	Y	Nil	Nil	10.8	6.8	resolved	RESOLVED	Yes	SX RESEC	Klebsiella	none	Nil	Y	LHV tributary and portal vein	N	no recanalisation (both)	improvement (both)	improvement	N	N	Nil	Nil	Nil	Nil	No	NIL	0	No	NIL	NIL	NIL	0	Alive	Nil	HTN	Nil	Nil	Nil
79	40-50	Nil	Alive		25	Nil	Nil	Nil	Nil	Nil	right lobe	Y	Nil	Nil	11.4	9.7	6.2	SMALLER	Yes	IR	Klebsiella	none	Nil	N								Nil	Nil			No	NIL	0	No	NIL	NIL	NIL	0	Alive	Nil	HTN	Nil	Nil	Nil
80	60-70	Nil	Alive		6	ICU stay	Nil	Nil	Sepsis	Nil	right lobe	Y	Nil	Nil	4.7	resolved	n/d	RESOLVED	Yes	SX RESEC	None	Klebsiella	nil	N								Sepsis	Nil			No	NIL	0	No	NIL	NIL	NIL	0	Alive	DM	HTN	Nil	Nil	Nil
81	60-70	Nil	Alive		20	Nil	Nil	Nil	Sepsis	Nil	right lobe	Y	Nil	Nil	6.1	n/d	n/d	n/d	Yes	IR	Klebsiella	none	Nil	Y	RHV tributary	N	Nil	Nil	n/d	N	N	Sepsis	Nil	Sepsis	Nil	No	NIL	0	No	NIL	NIL	NIL	0	Alive	DM	HTN	Nil	Nil	Nil
82	60-70	Nil	Dead	SEPSIS	20	Nil	Nil	Nil	Sepsis	Nil	right lobe	Y	Nil	Nil	5.5	4.9	n/d	SMALLER	Yes	IR	Klebsiella	Klebsiella	Yes	N								Sepsis	Nil			No	NIL	0	No	NIL	NIL	NIL	0	Dead-1) Sepsis 2)Advanced ca pancreas	DM	HTN	Nil	Nil	Nil
83	80-90	Nil	Alive		15	Nil	Nil	Nil	Nil	Nil	right lobe	Y	Nil	Nil	2.3	resolved	n/d	RESOLVED	Yes	IR	Klebsiella	Klebsiella	Yes	N								Nil	Nil			No	NIL	0	No	NIL	NIL	NIL	0	Alive	Nil	Nil	Nil	Nil	Nil
84	50-60	Nil	Alive		12	Nil	Nil	Nil	Nil	Nil	right lobe	Y	Nil	Nil	3.8	n/d	n/d	n/d	Yes	IR	Klebsiella	none	Nil	N								Nil	Nil			No	NIL	0	No	NIL	NIL	NIL	0	Alive	DM	Nil	Nil	Nil	Nil
85	40-50	IVC THROMBUS	Alive		29	ICU stay	Nil	Ventil support	Nil	Nil	right lobe	Y	Nil	Nil	13.3	10.9	n/d	SMALLER	Yes	IR	Klebsiella	Klebsiella	Yes	Y	MHV and LHV	LUNG	no recanalisation	Nil	no recanalisation	N	N	Nil	Nil	Nil	Nil	No	NIL	0	Yes	CLEXANE	28	HEMATURIA	0	Alive	DM	HTN	Nil	Nil	Nil
86	40-50	Nil	Alive		15	Nil	Nil	Nil	Sepsis	Nil	right lobe	Y	Nil	Nil	10.3	n/d	n/d	n/d	Yes	IR	Klebsiella	Klebsiella	Yes	Y	RHV tributary	N	Nil	Nil	n/d	N	N	Sepsis	Nil	Sepsis	Nil	No	NIL	0	No	NIL	NIL	NIL	0	Alive	DM	Nil	Nil	Nil	Nil
87	70-80	Nil	Alive		10	Nil	Nil	Nil	Sepsis	Nil	left lobe	Y	Nil	Nil	4.5	n/d	n/d	n/d	Yes	IR	None	Klebsiella	Nil	N								Sepsis	Nil			No	NIL	0	No	NIL	NIL	NIL	0	Alive	Nil	Nil	Nil	Nil	Nil
88	60-70	Nil	Alive		12	Nil	Nil	Nil	Sepsis	Nil	right lobe	Y	Nil	Nil	5.2	n/d	n/d	n/d	Yes	IR	Klebsiella	Klebsiella	Yes	N								Sepsis	Nil			No	NIL	0	No	NIL	NIL	NIL	0	Alive	DM	Nil	Nil	Nil	Nil
89	40-50	Nil	Alive		25	Nil	Nil	Nil	Sepsis	Nil	right lobe	Y	multifocal abscesses	Nil	5.9	1.9	resolved	RESOLVED	Yes	SX RESEC	Klebsiella	Klebsiella	Yes	Y	RHV tributary	N	no recanalisation	recanalised	recanalisation	N	N	Sepsis	Nil	Sepsis	Nil	No	NIL	0	No	NIL	NIL	NIL	0	Alive	DM	Nil	Nil	Nil	Nil
90	80-90	Nil	Dead	KLEB SEPSIS	20	Nil	Nil	Nil	Sepsis	Nil	left lobe	Y	Nil	Nil	10.1	n/d	n/d	n/d	Yes	IR	Klebsiella	none	Nil	N								Sepsis	Nil			No	NIL	0	No	NIL	NIL	NIL	0	Dead	DM	HTN	Nil	Nil	Nil
91	20-30	Nil	Alive		6	Nil	Nil	Nil	Sepsis	Nil	right lobe	Y	Nil	Nil	7.3	8	3.4	SMALLER	Yes	IR	Klebsiella	Klebsiella	Yes	Y	RHV tributary	N	no recanalisation	recanalised	recanalisation	N	N	Sepsis	Nil	Sepsis	Nil	No	NIL	0	No	NIL	NIL	NIL	10	Alive	Nil	Nil	Nil	Nil	Nil
92	70-80	Nil	Alive		8	Nil	Nil	Nil	Nil	Nil	right lobe	Y	Nil	Nil	8.1	3.6	2	SMALLER	Yes	IR	Klebsiella	Klebsiella	Yes	N								Nil	Nil			No	NIL	0	No	NIL	NIL	NIL	0	Alive	DM	HTN	Nil	Nil	Nil
93	70-80	Nil	Alive		37	ICU stay	Nil	Ventil support	Sepsis	Nil	right lobe	Y	Nil	Nil	10.6	4.3	1.7	SMALLER	Yes	IR	Klebsiella	Klebsiella	Yes	N								Sepsis	Nil			No	NIL	0	No	NIL	NIL	NIL	27	Alive	DM	HTN	Nil	Nil	Nil
94	60-70	Nil	Alive		47	Nil	Nil	Nil	Sepsis	Nil	right lobe	Y	Nil	Nil	12.3	8.3	n/d	SMALLER	Yes	IR	Klebsiella	Klebsiella	Yes	N								Sepsis	Nil			No	NIL	0	No	NIL	NIL	NIL	0	Alive	DM	HTN	Nil	Nil	Nil
95	30-40	Nil	Alive		17	Nil	Nil	Nil	Nil	Nil	right lobe	Y	Nil	Nil	9.4	n/d	n/d	n/d	Yes	IR	Klebsiella	none	Nil	N								Nil	Nil			No	NIL	0	No	NIL	NIL	NIL	0	Alive	Nil	Nil	Nil	Nil	Nil
96	40-50	Nil	Alive		13	Nil	Nil	Nil	Sepsis	Nil	right lobe	Y	Nil	Nil	10.6	4.7	resolved	RESOLVED	Yes	IR	Klebsiella	none	Nil	N								Sepsis	Nil			No	NIL	0	No	NIL	NIL	NIL	0	Alive	DM	HTN	Nil	Nil	Nil
97	40-50	Nil	Alive		15	Nil	Nil	Nil	Sepsis	Nil	right lobe	Y	Nil	Nil	9.2	7.4	2.1	SMALLER	Yes	IR	Klebsiella	Klebsiella	Yes	Y	RHV and MHV tributaries	N	no recanalisation	improvement	improvement	N	N	Sepsis	Nil	Sepsis	Nil	No	NIL	0	No	NIL	NIL	NIL	1	Alive	Nil	HTN	Nil	Nil	Nil
98	40-50	Nil	Alive		20	Nil	Nil	Nil	Sepsis	Nil	right lobe	Y	Nil	Nil	7.5	1.7	n/d	SMALLER	Yes	IR	Klebsiella	none	Nil	N								Sepsis	Nil			No	NIL	0	No	NIL	NIL	NIL	0	Alive	DM	HTN	Nil	Nil	Nil
99	20-30	Nil	Alive		22	ICU stay	Vasopressors	Ventil support	Sepsis	Nil	right lobe	Y	Nil	Nil	4.4	4.7	1.1	SMALLER	Yes	IR	Klebsiella	Klebsiella	Yes	Y	RHV tributary	N	extension	improvement	improvement	N	N	Sepsis	Nil	Sepsis	Nil	No	NIL	0	No	NIL	NIL	NIL	0	Alive	Nil	Nil	Nil	Nil	Nil
100	50-60	Nil	Alive		80	ICU stay	Nil	Ventil support	Sepsis	Nil	right lobe	Y	Nil	Nil	5.9	5.2	0.9	SMALLER	Yes	IR	Klebsiella	Klebsiella	Yes	Y	RHV	LUNG	improvement	improvement	improvement	N	N	Sepsis	Nil	Sepsis	Nil	No	NIL	0	No	NIL	NIL	NIL	0	Alive	DM	HTN	Lipid	CRF	Nil
101	50-60	Nil	Alive		22	Nil	Nil	Nil	Nil	Nil	right lobe	Y	Nil	Nil	8.1	7.8	n/d	SMALLER	Yes	IR	Klebsiella	None	Nil	N								Nil	Nil			No	NIL	0	No	NIL	NIL	NIL	0	Alive	DM	Nil	Nil	Nil	Nil
102	50-60	Nil	Alive		17	Nil	Nil	Nil	Nil	Nil	left lobe	Y	Nil	Nil	13	10	3	SMALLER	Yes	IR	Klebsiella	None	nil	Y	LHV tributary	N	recanalisation	Nil	recanalisation	N	N	Nil	Nil	Nil	Nil	No	NIL	0	No	NIL	NIL	NIL	0	Alive	DM	HTN	Lipid	Nil	Nil
103	50-60	Nil	Dead	KLEBSIELLA PNEUMONIA SEPSIS	13	ICU stay	Nil	Ventil support	Sepsis	Nil	left lobe	Y	Nil	Nil	2.9	n/d	n/d	n/d	Yes	IR	Klebsiella	Klebsiella	Yes	N								Sepsis	Nil			No	NIL	0	No	NIL	NIL	NIL	0	Dead-Klebsiella pneumonia secondary to liver abscess	Nil	Nil	Nil	Nil	Nil
104	50-60	Nil	Alive		21	ICU stay	Nil	Ventil support	Sepsis	Nil	left lobe	Y	Nil	Nil	7.7	2.1	resolved	RESOLVED	Yes	IR	Klebsiella	Klebsiella	Yes	N								Sepsis	Nil			No	NIL	0	No	NIL	NIL	NIL	0	Alive	DM	HTN	Asthma	Nil	Nil
105	70-80	Nil	Alive		7	Nil	Nil	Nil	Nil	Nil	left lobe	Y	Nil	Nil	5.3	2.5	n/d	SMALLER	Yes	SX RESEC	Klebsiella	None	Nil	N								Nil	Nil			No	NIL	0	No	NIL	NIL	NIL	3	Alive	DM	HTN	Lipid	Nil	Nil
106	50-60	Nil	Alive		9	Nil	Nil	Nil	Nil	Nil	left lobe	Y	Nil	Nil	9.2	5.5	resolved	RESOLVED	Yes	IR	Klebsiella	Klebsiella	Yes	Y	MHV tributary	N	no recanalisation	improvement	improvement	N	N	Nil	Nil	Nil	Nil	No	NIL	0	No	NIL	NIL	NIL	1	Alive	DM	HTN	Lipid	Nil	Nil
107	40-50	Nil	Alive		10	Nil	Nil	Nil	Sepsis	Nil	right lobe	Y	Nil	Nil	7.2	2.3	resolved	RESOLVED	Yes	IR	Klebsiella	Klebsiella	Yes	N								Sepsis	Nil			No	NIL	0	No	NIL	NIL	NIL	0	Alive	DM	HTN	Cirrhosis	Nil	Nil
108	60-70	Nil	Alive		17	Nil	Nil	Nil	Sepsis	Nil	right lobe	Y	Nil	Nil	4.7	n/d	n/d	n/d	Yes	IR	Klebsiella	none	Nil	N								Sepsis	Nil			Yes	CLEXANE	6	No	NIL	NIL	NIL	0	Alive	DM	Nil	Nil	Nil	Nil
109	70-80	Nil	Alive		14	ICU stay	Vasopressors	Ventil support	Sepsis	Nil	left lobe	Y	Nil	Nil	5.8	3.4	resolved	RESOLVED	No	No	Klebsiella	None	Nil	N								Sepsis	Nil			Yes	CLEXANE	3	No	NIL	NIL	NIL	1	Alive	DM	HTN	Lipid	IHD	Nil
110	60-70	Nil	Alive		18	Nil	Vasopressors	Nil	Sepsis	Nil	right lobe	Y	nil	Nil	4.9	6	1.1	SMALLER	No	No	None	Klebsiella	Nil	N								Sepsis	Nil			No	NIL	0	No	NIL	NIL	NIL	7	Alive	Nil	HTN	Nil	IHD	Nil
111	60-70	Nil	Dead	KLEBSIELLA SEPSIS	1	ICU stay	Vasopressors	Ventil support	Sepsis	Nil	right lobe	Y	Nil	Nil	7.1	7.1	n/d	SMALLER	Yes	IR	Klebsiella	none	Nil	Y	RHV tributary	N	no recanalisation	Nil	no recanalisation	N	N	Sepsis	Nil	Sepsis	Nil	No	NIL	0	No	NIL	NIL	NIL	0	Dead-Septicemia	Nil	Nil	Nil	ESRF	Nil
112	80-90	Nil	Alive		49	ICU stay	Vasopressors	Ventil support	Sepsis	Nil	left lobe	Y	Nil	Nil	8	7.8	1.6	SMALLER	Yes	IR	Klebsiella	Klebsiella	Yes	N								Sepsis	Nil			No	NIL	0	No	NIL	NIL	NIL	0	Alive	Nil	Nil	Nil	Nil	Nil
113	50-60	Nil	Alive		17	Nil	Nil	Nil	Sepsis	Nil	left lobe	Y	Nil	Nil	7.1	n/d	n/d	n/d	Yes	IR	Klebsiella	Klebsiella	Yes	Y	MHV tributary	N	Nil	Nil	n/d	N	N	Sepsis	Nil	Sepsis	Nil	No	NIL	0	No	NIL	NIL	NIL	0	Alive	DM	HTN	Nil	Nil	Nil
114	70-80	Nil	Alive		52	Nil	Nil	Nil	Sepsis	Nil	left lobe	Y	multifocal abscesses	Nil	6.9	4.3	1.9	SMALLER	No	No	None	Klebsiella	nil	N								Sepsis	Nil			No	NIL	0	No	NIL	NIL	NIL	0	Alive	DM	HTN	Lipid	IHD	Nil
115	40-50	Nil	Alive		19	Nil	Nil	Nil	Nil	Nil	right lobe	Y	Nil	Nil	3.6	resolved	n/d	RESOLVED	No	No	None	Klebsiella	Nil	N								Nil	Nil			No	NIL	0	No	NIL	NIL	NIL	0	Alive	Nil	HTN	Nil	Nil	Nil
116	60-70	Nil	Alive		27	Nil	Nil	Nil	Sepsis	Nil	right lobe	Y	multifocal abscesses	Nil	2.1	1.6	resolved	RESOLVED	No	No	None	Klebsiella	Nil	Y	MHV tributary	N	improvement	recanalised	recanalisation	N	N	Sepsis	Nil	Sepsis	Nil	No	NIL	0	No	NIL	NIL	NIL	0	Alive	Nil	HTN	Nil	Nil	Nil
117	70-80	Nil	Dead	KLEBSIELLA SEPSIS	17	Nil	Vasopressors	Nil	Sepsis	Nil	right lobe	Y	Nil	Nil	5.2	5.7	n/d	SMALLER	Yes	IR	Klebsiella	Klebsiella	Yes	Y	RHV	N	improvement	Nil	improvement	N	N	Sepsis	Nil	Sepsis	Nil	No	NIL	0	No	NIL	NIL	NIL	0	Dead-Klebsiella and E. Coli bacteremia. Stroke.	DM	HTN	Nil	Nil	Parkinson
118	60-70	Nil	Alive		18	Nil	Nil	Nil	Sepsis	Nil	right lobe	Y	Nil	Nil	8.1	resolved	n/d	RESOLVED	No	No	None	Klebsiella	Nil	N								Sepsis	Nil			No	NIL	0	No	NIL	NIL	NIL	0	Alive	DM	HTN	Bladder Ca	Nil	Nil
119	30-40	Nil	Alive		17	Nil	Vasopressors	Nil	Sepsis	Nil	right and left lobes	Y	Nil	Nil	8.3	6.9	resolved	RESOLVED	Yes	IR	Klebsiella	None	Nil	N								Sepsis	Nil			No	NIL	0	No	NIL	NIL	NIL	0	Alive	DM	Nil	Nil	Nil	Nil
120	50-60	Nil	Alive		15	Nil	Nil	Nil	Nil	Nil	right lobe	Y	Nil	Nil	10.9	7.3	n/d	SMALLER	Yes	IR	Klebsiella	Klebsiella	Yes	N								Nil	Nil			No	NIL	0	No	NIL	NIL	NIL	0	Alive	Nil	HTN	Lipid	Asthama	Gout
121	50-60	Nil	Alive		14	Nil	Nil	Nil	Nil	Nil	left lobe	Y	Nil	Nil	5.8	n/d	n/d	n/d	Yes	IR	Klebsiella	Klebsiella	Yes	Y	MHV tributary	N	Nil	Nil	n/d	N	N	Nil	Nil	Nil	Nil	No	NIL	0	No	NIL	NIL	NIL	0	Alive	DM	Nil	Nil	Nil	Nil
122	70-80	Nil	Alive		39	ICU stay	Vasopressors	Ventil support	Sepsis	Nil	right lobe	N	Nil	Nil	6.1	5.5	n/d	SMALLER	No	No	None	Klebsiella	Nil	Y	RHV tributary	N	recanalisation	Nil	recanalisation	N	N	Sepsis	Nil	Sepsis	Nil	No	NIL	0	No	NIL	NIL	NIL	0	Alive	DM	HTN	Lipid	ARF	Nil
123	70-80	Nil	Alive		9	Nil	Nil	Nil	Nil	Nil	left lobe	Y	Nil	Nil	6.3	2.3	n/d	SMALLER	No	No	Klebsiella	Klebsiella	Yes	Y	LHV	N	recanalisation	Nil	recanalisation	N	N	Nil	Nil	Nil	Nil	No	NIL	0	No	NIL	NIL	NIL	0	Alive	Nil	Nil	CVA	Nil	Nil
124	60-70	Nil	Alive		10	Nil	Nil	Nil	Nil	Nil	right lobe	Y	Nil	Nil	8.9	4.6	resolved	RESOLVED	Yes	IR	Klebsiella	Klebsiella	Yes	N								Nil	Nil			No	NIL	0	No	NIL	NIL	NIL	0	Alive	Nil	Nil	Lipid	Nil	Nil
125	40-50	Nil	Alive		6	Nil	Nil	Nil	Nil	Nil	right lobe	Y	Nil	Nil	3.7	n/d	n/d	n/d	No	No	None	Klebsiella	Nil	N								Nil	Nil			No	NIL	0	No	NIL	NIL	NIL	0	Alive	DM	HTN	Nil	Nil	Nil
126	40-50	Nil	Alive		15	Nil	Nil	Nil	Sepsis	Nil	right lobe	Y	Nil	Nil	4.6	0.9	n/d	SMALLER	No	No	none	Klebsiella	Nil	N								Sepsis	Nil			No	NIL	0	No	NIL	NIL	NIL	0	Alive	DM	Nil	Nil	Nil	Nil
127	60-70	Nil	Alive		20	ICU stay	Nil	Ventil support	Sepsis	Nil	right lobe	Y	Nil	Nil	2.7	resolved	n/d	RESOLVED	No	No	none	Klebsiella	Nil	N								Sepsis	Nil			No	NIL	0	No	NIL	NIL	NIL	0	Alive	DM	Nil	Nil	Nil	Nil
128	50-60	Nil	Alive		13	Nil	Nil	Nil	Sepsis	Nil	caudate lobe	Y	Nil	Nil	4.2	1.6	n/d	SMALLER	No	No	none	Klebsiella	Nil	N								Sepsis	Nil			No	NIL	0	No	NIL	NIL	NIL	0	Alive	DM	HTN	CVA	Nil	Nil
129	70-80	Nil	Alive		9	Nil	Nil	Nil	Nil	Nil	caudate lobe	Y	Nil	Nil	4	resolved	n/d	RESOLVED	No	No	None	Klebsiella	Nil	Y	IVC	N	recanalisation	Nil	recanalisation	N	N	Nil	Nil	Nil	Nil	No	NIL	0	No	NIL	NIL	NIL	0	Alive	DM	HTN	Pancreatitis	Nil	Nil
130	70-80	Nil	Alive		13	Nil	Nil	Nil	Nil	Nil	left lobe	Y	Nil	Nil	6.3	6.1	n/d	SMALLER	Yes	IR	none	Klebsiella	Nil	Y	LHV	N	no recanalisation	Nil	no recanalisation	N	N	Nil	Nil	Nil	Nil	No	NIL	0	No	NIL	NIL	NIL	0	Alive	Nil	Lipid	Asthma	IHD	Nil
131	70-80	Nil	Alive		31	ICU stay	Vasopressors	Nil	Nil	Nil	right lobe	Y	Nil	Nil	7.9	3.9	resolved	RESOLVED	No	No	None	Klebsiella	Nil	N								Previous LL DVT	Nil			Yes	CLEXANE	0	No	NIL	NIL	NIL	0	Alive	DM	HTN	Lipid	IHD	Nil
132	60-70	Nil	Alive		24	Nil	Nil	Nil	Nil	Nil	right lobe	Y	Nil	Nil	8.9	n/d	n/d	n/d	Yes	IR	Klebsiella	None	Nil	N								Nil	Nil			No	NIL	0	No	NIL	NIL	NIL	0	Alive	DM	HTN	Nil	Nil	Nil
133	70-80	Nil	Alive		16	Nil	Nil	Nil	Nil	Nil	right lobe	Y	Nil	Nil	4.7	resolved	n/d	RESOLVED	Yes	IR	Klebsiella	Klebsiella	Yes	Y	RHV	N	recanalisation	Nil	recanalisation	N	N	Nil	Nil	Nil	Nil	No	NIL	0	No	NIL	NIL	NIL	0	Alive	DM	Nil	Nil	Nil	Nil
134	50-60	Nil	Alive		10	ICU stay	Nil	Nil	Sepsis	Nil	right lobe	Y	Nil	Nil	3.3	2.3	n/d	SMALLER	No	No	None	Klebsiella	Nil	N								Sepsis	Nil			No	NIL	0	No	NIL	NIL	NIL	0	Alive	Nil	Nil	Nil	Nil	Nil
135	60-70	Nil	Alive		22	Nil	Nil	Ventil support	Sepsis	Nil	left lobe	Y	Nil	Nil	3.9	2.3	n/d	SMALLER	Yes	IR	Klebsiella	none	Nil	N								Sepsis	Nil			No	NIL	0	No	NIL	NIL	NIL	2	Alive	Nil	Nil	Lipid	Nil	NIL
137	80-90	Nil	Alive		4	Nil	Nil	Nil	Sepsis	Bedbound	right lobe	N	Nil	Nil	7.2	2.2	n/d	SMALLER	No	No	None	Klebsiella	Nil	N								Sepsis	Bedbound			No	NIL	0	No	NIL	NIL	NIL	0	Alive	Nil	HTN	Alzheimer	CVA	Parkinson
138	50-60	Nil	Alive		14	Nil	Nil	Nil	Nil	Nil	right lobe	N	multifocal abscesses	Nil	3.6	n/d	n/d	n/d	No	No	none	Klebsiella	Nil	N								Nil	Nil			No	NIL	0	No	NIL	NIL	NIL	0	Alive	Nil	HTN	Nil	IHD	Nil
139	40-50	Nil	Alive		36	Nil	Nil	Nil	Nil	Nil	right lobe	Y	Nil	Nil	3.8	3.2	1.8	SMALLER	Yes	SX RESEC	Klebsiella	none	Nil	Y	RHV tributary	N	improvement	recanalised	recanalisation	N	N	Nil	Nil	Nil	Nil	No	NIL	0	No	NIL	NIL	NIL	0	Alive	Nil	Nil	Nil	Nil	Nil
140	70-80	Nil	Alive		8	Nil	Nil	Nil	Sepsis	Wheelchair bound	right lobe	Y	Nil	Nil	1.2	n/d	n/d	n/d	No	No	NOne	Klebsiella	Nil	Y	MHV tributary	N	Nil	Nil	n/d	N	N	Sepsis	Wheelchair bound	Sepsis	Wheelchair bound	No	NIL	0	No	NIL	NIL	NIL	0	Alive	DM	Nil	Epilepsy	CVA	NIL
141	80-90	Nil	Alive		6	Nil	Nil	Nil	Nil	Nil	right lobe	Y	Nil	Nil	4.3	n/d	n/d	n/d	No	No	None	Klebsiella	Nil	N								Nil	Nil			No	NIL	0	No	NIL	NIL	NIL	0	Alive	Nil	HTN	Nil	Nil	Nil
142	50-60	Nil	Alive		4	Nil	Nil	Nil	Nil	Nil	right lobe	Y	Nil	Nil	3.5	n/d	n/d	n/d	Yes	IR	None	Klebsiella	Nil	N								Nil	Nil			No	NIL	0	No	NIL	NIL	NIL	0	Alive	Nil	Nil	Nil	Nil	Nil
143	70-80	Nil	Alive		10	Nil	Nil	Nil	Nil	Nil	right lobe	Y	Nil	Nil	8.1	4.8	resolved	RESOLVED	Yes	IR	None	Klebsiella	Nil	N								Nil	Nil			No	NIL	0	No	NIL	NIL	NIL	0	Alive	Nil	Nil	Nil	Nil	Nil
144	60-70	Nil	Alive		45	Nil	Nil	Nil	Sepsis	Bedbound	right lobe	Y	multifocal abscesses	Nil	6.5	8.7	4.9	SMALLER	Yes	IR	Klebsiella	Klebsiella	Yes	Y	RHV tributary	N	extension	no recanalisation	no recanalisation	Ascitis	less ascites	Sepsis	Bedbound	Sepsis	Bedbound	No	NIL	0	No	NIL	NIL	NIL	0	Alive	Nil	HTN	Lipid	Nil	Parkinson
145	50-60	Nil	Alive		4	Nil	Nil	Nil	Nil	Nil	right lobe	Y	Nil	Nil	9	7.6	n/d	SMALLER	Yes	SX RESEC	Klebsiella	None	Nil	Y	RHV tributary	N	no recanalisation	Nil	no recanalisation	N	N	Nil	Nil	Nil	Nil	No	NIL	0	No	NIL	NIL	NIL	0	Alive	Nil	HTN	Lipid	Nil	Nil
146	60-70	Nil	Alive		30	ICU stay	Nil	Ventil support	Sepsis	Nil	right lobe	Y	Nil	Nil	7.5	8.1	n/d	SMALLER	Yes	IR	Klebsiella	Klebsiella	Yes	N								Sepsis	Nil			No	NIL	0	No	NIL	NIL	NIL	0	Alive	DM	HTN	Lipid	Nil	Nil
147	30-40	Nil	Alive		19	Nil	Nil	Nil	Nil	Nil	left lobe	Y	Nil	Nil	8	n/d	n/d	n/d	Yes	SX RESEC	Klebsiella	none	Nil	Y	LHV tributary	N	Nil	Nil	n/d	Ascitis	N	Nil	Nil	Nil	Nil	No	NIL	0	No	NIL	NIL	NIL	0	Alive	DM	HTN	Nil	Nil	Nil
148	60-70	Nil	Alive		21	ICU stay	Nil	Nil	Sepsis	Nil	right lobe	Y	multifocal abscesses	Nil	5.5	4.6	1.3	SMALLER	Yes	IR	Klebsiella	Klebsiella	Yes	N								Sepsis	Nil			No	NIL	0	No	NIL	NIL	NIL	0	Alive	DM	HTN	Lipid	Asthma	Nil
149	70-80	Nil	Alive		17	ICU stay	Vasopressors	Ventil support	Sepsis	Nil	left lobe	Y	Nil	Nil	1.7	n/d	n/d	n/d	Yes	IR	None	Klebsiella	Nil	N								Sepsis	Nil			No	NIL	0	No	NIL	NIL	NIL	0	Alive	DM	Nil	Schizophrenia	Nil	Nil
150	80-90	Nil	Alive		15	Nil	Nil	Nil	Sepsis	Nil	right lobe	Y	Nil	Nil	4.3	3.1	n/d	SMALLER	Yes	IR	none	Klebsiella	Nil	N								Sepsis	Nil			No	NIL	0	No	NIL	NIL	NIL	0	Alive	Nil	Nil	Lipid	Nil	TIA
151	40-50	Nil	Alive		14	Nil	Nil	Nil	Nil	Nil	right lobe	Y	Nil	Nil	4.6	resolved	n/d	RESOLVED	No	No	none	Klebsiella	Nil	N								Nil	Nil			No	NIL	0	No	NIL	NIL	NIL	0	Alive	Nil	Nil	Asthma	Thal intermed	Nil
152	80-90	Nil	Alive		14	Nil	Nil	Nil	Nil	Nil	right lobe	Y	Nil	Nil	7.3	n/d	n/d	n/d	No	No	Klebsiella	None	Nil	Y	RHV tributary	N	Nil	Nil	n/d	N	N	Nil	Nil	Nil	Nil	No	NIL	0	No	NIL	NIL	NIL	0	aLIVE	DM	Nil	Alzheimer	Nil	Nil
153	60-70	Nil	Alive		5	ICU stay	Vasopressors	Nil	Sepsis	Nil	right and left lobes	Y	Nil	Nil	5	3.4	n/d	SMALLER	Yes	IR	Klebsiella	Klebsiella	Yes	N								Sepsis	Nil			No	NIL	0	No	NIL	NIL	NIL	0	Alive	DM	Nil	Nil	Nil	Nil
154	70-80	Nil	Alive		23	Nil	Vasopressors	Nil	Sepsis	Nil	right and left lobes	Y	Nil	Nil	8.9	5.2	n/d	SMALLER	Yes	IR	Klebsiella	Klebsiella	Yes	N								Sepsis	Nil			No	NIL	0	No	NIL	NIL	NIL	27	Alive	DM	Nil	ARF	Nil	Nil
155	60-70	Nil	Alive		14	ICU stay	Nil	Nil	Sepsis	Nil	right and left lobes	Y	Nil	Nil	5.2	2.6	n/d	SMALLER	No	No	None	Klebsiella	Nil	Y	MHV	LUNG	extension	Nil	extension	N	N	Sepsis	Nil	Sepsis	Nil	No	NIL	0	No	NIL	NIL	NIL	0	Alive	DM	HTN	Lipid	Nil	Nil
156	50-60	Nil	Dead	KLEBSIELLA SEPSIS	1	ICU stay	Vasopressors	Ventil support	Sepsis	Nil	left lobe	Y	Nil	Nil	6.7	n/d	n/d	n/d	Yes	IR	Klebsiella	Klebsiella	Yes	Y	LHV	LUNG	Nil	Nil	n/d	N	N	Sepsis	Nil	Sepsis	Nil	No	NIL	0	No	NIL	NIL	NIL	0	Dead-Septic shock	DM	HTN	Lipid	Nil	Nil
157	30-40	Nil	Alive		6	Nil	Nil	Nil	Nil	Nil	right lobe	Y	Nil	Nil	6.2	n/d	n/d	n/d	Yes	IR	Klebsiella	None	nil	N								Nil	Nil			No	NIL	0	No	NIL	NIL	NIL	0	Alive	Nil	Nil	Nil	Nil	Nil
158	50-60	Nil	Alive		6	Nil	Nil	Nil	Nil	Nil	left lobe	Y	multifocal abscesses	Nil	6.3	2.7	n/d	SMALLER	Yes	IR	Klebsiella	Klebsiella	yes	Y	LHV and RHV tributary	N	LHV improved, RHV recanalised	Nil	recanalisation	N	N	Nil	Nil	Nil	Nil	No	NIL	0	No	NIL	NIL	NIL	0	Alive	Nil	Nil	Nil	Nil	Nil
159	50-60	Nil	Alive		10	Nil	Nil	Nil	Nil	Nil	left lobe	Y	multifocal abscesses	Nil	4.1	n/d	n/d	SMALLER	Yes	IR	Klebsiella	None	nil	N								Nil	Nil			No	NIL	0	No	NIL	NIL	NIL	0	Alive	Nil	HTN	Lipid	Nil	Nil
160	70-80	Nil	Alive		7	Nil	Nil	Nil	Sepsis	Nil	right lobe	Y	Nil	Nil	1.7	n/d	n/d	SMALLER	No	No	None	Klebsiella	Nil	N								Sepsis	Nil			No	NIL	0	No	NIL	NIL	NIL	0	Alive	Nil	HTN	Lipid	Gout	Parkinson
161	50-60	Nil	Alive		7	Nil	Nil	Nil	Nil	Nil	right lobe	Y	Nil	Nil	3.5	2.9	resolved	RESOLVED	Yes	IR	None	Klebsiella	Nil	Y	MHV tributary	N	improvement	recanalised	recanalisation	N	N	Nil	Nil	Nil	Nil	No	NIL	0	No	NIL	NIL	NIL	0	Alive	Nil	Nil	Lipid	Nil	Nil
162	70-80	Nil	Alive		11	Nil	Nil	Nil	Sepsis	Nil	left and caudate lobes	Y	Nil	Nil	3.3	2	n/d	SMALLER	No	No	None	Klebsiella	Nil	N								Sepsis	Nil			No	NIL	0	No	NIL	NIL	NIL	0	Alive	DM	HTN	Lipid	IHD	Nil
163	50-60	Nil	Alive		5	Nil	Nil	Nil	Sepsis	Nil	right lobe	Y	Nil	Nil	7.1	3.9	n/d	SMALLER	Yes	IR	Klebsiella	Klebsiella	Yes	N								Sepsis	Nil			No	NIL	0	No	NIL	NIL	NIL	0	Alive	DM	Nil	Nil	Nil	Nil
164	50-60	Nil	Alive		19	ICU stay	Nil	Ventil support	Sepsis	Nil	right lobe	Y	Nil	Nil	10.2	6.7	n/d	SMALLER	Yes	IR	Klebsiella	Klebsiella	yes	N								Sepsis	Nil			No	NIL	0	No	NIL	NIL	NIL	16	Alive	DM	Nil	Nil	Nil	Nil
165	60-70	Nil	Alive		11	ICU stay	Nil	Ventil support	Sepsis	Nil	left lobe	Y	Nil	Nil	12.2	n/d	n/d	n/d	Yes	IR	Klebsiella	Klebsiella	Yes	Y	LHV tributary	N	Nil	Nil	n/d	N	N	Sepsis	Nil	Sepsis	Nil	No	NIL	0	No	NIL	NIL	NIL	0	Alive	DM	HTN	Lipid	Nil	Nil
166	70-80	Nil	Alive		23	Nil	Nil	Nil	Nil	Nil	right lobe	Y	Nil	Nil	8.9	9.4	5.7	SMALLER	Yes	IR	Klebsiella	Klebsiella	Yes	Y	Portal vein	N	improvement	recanalised	recanalisation	N	N	Nil	Nil	Nil	Nil	No	NIL	0	No	NIL	NIL	NIL	0	Alive	DM	HTN	Lipid	IHD	TIA
167	50-60	Nil	Alive		28	Nil	Nil	Nil	Sepsis	Nil	right lobe	Y	Nil	Nil	7.6	resolved	n/d	RESOLVED	No	No	none	Klebsiella	Nil	N								Sepsis	Nil			No	NIL	0	No	NIL	NIL	NIL	0	Alive	DM	Nil	Nil	Nil	Nil
168	60-70	Nil	Alive		20	ICU stay	Vasopressors	Ventil support	Sepsis	Nil	left and caudate lobes	Y	Nil	Nil	10.5	8.5	3.5	SMALLER	Yes	SX RESEC	Klebsiella	Klebsiella	Yes	N								Sepsis	Nil			No	NIL	0	No	NIL	NIL	NIL	0	Alive	Nil	Nil	Nil	Nil	Nil
169	50-60	Nil	Alive		10	Nil	Nil	Nil	Nil	Nil	right lobe	Y	Nil	Nil	9.3	8	n/d	SMALLER	Yes	IR	Klebsiella	Klebsiella	Yes	Y	RHV tributary	N	improvement	Nil	improvement	N	N	Nil	Nil	Nil	Nil	No	NIL	0	No	NIL	NIL	NIL	7	Alive	DM	HTN	Lipid	Nil	Nil
170	70-80	Nil	Alive		16	ICU stay	Vasopressors	Nil	Sepsis	Nil	left lobe	Y	Nil	Nil	7.5	4.7	2.7	SMALLER	No	No	None	Klebsiella	Nil	Y	LHV	N	no recanalisation	improvement	improvement	Ascitis	N	Sepsis	Nil	Sepsis	Nil	No	NIL	0	No	NIL	NIL	NIL	7	Alive	DM	HTN	Lipid	Nil	Nil
